# Supplementary material for: Identification and characterization of Bacillus thuringiensis and other Bacillus cereus group isolates from spinach by whole genome sequencing
Source: Front Microbiol. 2022 Nov 30;13:1030921. doi: 10.3389/fmicb.2022.1030921 (PMC9771606; doi:10.3389/fmicb.2022.1030921)
Supplement: Supplementary file 1 [file Table_1.XLSX]

## Sheet: Fresh spinach
Table S1 Prevalence study showing detailed sampling information and results.
	Sampling information										Results
Sample	Type of vegetables	Company	Origin of sample	Source of sample	Treated with Bt or not	Brand of Bt product	Last application before harvest/Days	How many applications of Bt and intervals	Sample code in company	Sample code in LFMFP$	E. coli (mean±SD, CFU/g)*	Presumptive B. cereus (mean±SD, CFU/g)*	Number of isolates	Code of isolates	Number of isolates identified as Bt by microscope	Code of isolates identified as Bt
1	Fresh spinach	Company 1	Netherlands	Open field	Yes	Xentari	2	1	LSPS777-001	777001	15±7	175000±7071	3	777001①, 777001②, 777001③	3	777001①, 777001②, 777001③
2	Fresh spinach	Company 1	Netherlands	Open field	Yes	Xentari	2	1	LSPS777-002	777002	120±0	19500±707	4	777002 ①-④	4	777002 ①-④
3	Fresh spinach	Company 2	Netherlands	Open field	Yes		2	1	007984	007984	165±7	65000±2828	5	007984①，007984③-⑥	5	007984①，007984③-⑥
4	Fresh spinach	Company 2	Netherlands	Open field	Yes		2	1	007986	007986	40±14	64000±1414	5	007986①-⑤	5	007986①-⑤
5	Fresh spinach	Company 1	Belgium	Open field	No	/	/	/	LSP111A-001	A001	240±113	< 100	0	/	/	/
6	Fresh spinach	Company 1	Belgium	Open field	No	/	/	/	LSP111A-002	A002	505±92	250±71	3	A002①, A002②, A002④	0	/
7	Fresh spinach	Company 1	Belgium	Open field	No	/	/	/	LSP111A-003	A003	90±0	< 100	0	/	/	/
8	Fresh spinach	Company 1	Belgium	Open field	No	/	/	/	LSP112B-001	B001	70±14	150±71	3	B001②, B001③, B001④	0	/
9	Fresh spinach	Company 1	Belgium	Open field	No	/	/	/	LSP112B-002	B002	35±21	150±71	3	B002②, B002③, B003④	0	/
10	Fresh spinach	Company 1	Belgium	Open field	No	/	/	/	LSP112B-003	B003	85±7	400±283	6	B003①, B003②, B003③, B003④, B003⑤, B003⑥	0	/
11	Fresh spinach	Company 1	Netherlands	Open field	No	/	/	/	LSPS781-001	781001	< 10	850±354	3	781001①, 781001②,781001③	0	/
12	Fresh spinach	Company 1	Netherlands	Open field	No	/	/	/	LSPS781-002	781002	10±0	< 100	0	/	/	/
13	Fresh spinach	Company 1	Netherlands	Open field	No	/	/	/	LSPS781-003	781003	< 10	400 #	1	781003①	0	/
14	Fresh spinach	Company 1	Belgium	Open field	No	/	/	/	LSP115-001	115001	185±21	< 100	0	/	/	/
15	Fresh spinach	Company 1	Belgium	Open field	No	/	/	/	LSP115-002	115002	270±28	< 100	0	/	/	/
16	Fresh spinach	Company 1	Belgium	Open field	No	/	/	/	LSP115-003	115003	150±42	100±0	1	115003①	0	/
17	Fresh spinach	Company 1	Belgium	Open field	No	/	/	/	LSP116A-001	116A001	675±50	< 100	0	/	/	/
18	Fresh spinach	Company 1	Belgium	Open field	No	/	/	/	LSP116A-002	116A002	< 10	< 100	0	/	/	/
$ Sample codes starting with the same number means the samples are from the same batch from fresh to frozen spinach, i.e. '777001', '777001W', '777001F'
* Results calculate from duplicate agar plates of the same dilution
# Another duplicate result is < 100 CFU/g

## Sheet: Fresh spinach washed
Table S1 Prevalence study showing detailed sampling information and results.
	Sampling information										Results
Sample	Type of vegetables	Company	Origin of sample	Source of sample	Treated with Bt or not	Brand of Bt product	Last application before harvest/Days	How many applications of Bt and intervals	Sample code in company	Sample code in LFMFP$	E. coli (mean±SD, CFU/g)*	Presumptive B. cereus (mean±SD, CFU/g)*	Number of isolates	Code of isolates	Number of isolates identified as Bt by microscope	Code of isolates identified as Bt
1	Fresh spinach washed	Company 1	Netherlands	Open field	Yes	Xentari	2	1	LSPS777-001W	777001W	5000±566	< 100 £	0	/	/	/
2	Fresh spinach washed	Company 1	Netherlands	Open field	Yes	Xentari	2	1	LSPS777-002W	777002W	16500±6364	< 100 £	0	/	/	/
3	Fresh spinach washed	Company 1	Belgium	Open field	No	/	/	/	LSP112B-003W	B003W	53000±33941	200 #	2	B003W①, B003W②	1	B003W①
4	Fresh spinach washed	Company 1	Netherlands	Open field	No	/	/	/	LSPS781-001W	781001W	4350±636	< 100	0	/	/	/
5	Fresh spinach washed	Company 1	Netherlands	Open field	No	/	/	/	LSPS781-002W	781002W	2350±212	100 #	1	781002W①	1	781002W①
6	Fresh spinach washed	Company 1	Netherlands	Open field	No	/	/	/	LSPS781-003W	781003W	5200±1131	< 100	0	/	/	/
7	Fresh spinach washed	Company 1	Belgium	Open field	No	/	/	/	LSP115-001W	115001W	1400±566	700±424	6	115001W①-⑥	6	115001W①-⑥
8	Fresh spinach washed	Company 1	Belgium	Open field	No	/	/	/	LSP115-002W	115002W	1400±283	800±283	7	115002W①-⑦	7	115002W①-⑦
9	Fresh spinach washed	Company 1	Belgium	Open field	No	/	/	/	LSP115-003W	115003W	1600±141	750±71	4	115003W①-④	4	115003W①-④
10	Fresh spinach washed	Company 1	Belgium	Open field	No	/	/	/	LSP116A-001W	116A001W	7000±141	< 100	0	/	/	/
11	Fresh spinach washed	Company 1	Belgium	Open field	No	/	/	/	LSP116A-002W	116A002W	23000±1414	200±0	3	116A002W①-③	1	116A002W③
$ Sample codes starting with the same number means the samples are from the same batch from fresh to frozen spinach, i.e. '777001', '777001W', '777001F'
* Results calculate from duplicate agar from the same dilution
# Another duplicate result is < 100 CFU/g
£ Too many yellow colonies from the background, too difficult to identify presumptive B. cereus

## Sheet: Frozen spinach
Table S1 Prevalence study showing detailed sampling information and results.
	Sampling information										Results
Sample	Type of vegetables	Company	Origin of sample	Source of sample	Treated with Bt or not	Brand of Bt product	Last application before harvest/Days	How many applications of Bt and intervals	Sample code in company	Sample code in LFMFP$	E. coli (mean±SD, CFU/g)*	Presumptive B. cereus (mean±SD, CFU/g)*	Number of isolates	Code of isolates	Number of isolates identified as Bt by microscope	Code of isolates identified as Bt
1	Frozen spinach	Company 1	Netherlands	Open field	Yes	Xentari	2	1	LSPS777-001F	777001F	< 10	300±141	6	777001F①-⑥	5	777001F①, 777001F③-⑥
2	Frozen spinach	Company 1	Netherlands	Open field	Yes	Xentari	2	1	LSPS777-002F	777002F	< 10	450±71	6	777002F①-⑥	6	777002F①-⑥
3	Frozen spinach	Company 2	Netherlands	Open field	Yes		2	1	007983	007984F	< 10	1150±636	6	007983①-⑥	6	007983①-⑥
4	Frozen spinach	Company 2	Netherlands	Open field	Yes		2	1	007989	007986F	< 10	650±353	6	007989①-⑥	6	007989①-⑥
5	Frozen spinach	Company 3	Netherlands	Open field	Yes	Xentari	4	1	Staal 1	Staal 1	< 10	700±141	5	Staal 1①-⑤	5	Staal 1①-⑤
6	Frozen spinach	Company 3	Netherlands	Open field	Yes	Xentari	3	1	Staal 2	Staal 2	< 10	250±212	3	Staal 2①-③	3	Staal 2①-③
7	Frozen spinach	Company 3	Netherlands	Open field	Yes	Xentari	3	1	Staal 3	Staal 3	< 10	800±0	11	Staal 3①-⑪	11	Staal 3①-⑪
8	Frozen spinach	Company 3	France	Open field	Yes	Delfin WG	12	1	Staal 7	Staal 7	< 10	250±212	6	Staal 7①-⑥	5	Staal 7①-⑤
9	Frozen spinach	Company 3	Netherlands	Open field	No	/	/	/	Staal 4	Staal 4	< 10	< 100	0	/	/	/
10	Frozen spinach	Company 3	Belgium	Open field	No	/	/	/	Staal 5	Staal 5	< 10	< 100	0	/	/	/
11	Frozen spinach	Company 3	Belgium	Open field	No	/	/	/	Staal 6	Staal 6	< 10	< 100	0	/	/	/
12	Frozen spinach	Company 1	Belgium	Open field	No	/	/	/	LSP112B-003F	112B003F	< 10	< 100	0	/	/	/
13	Frozen spinach	Company 1	Netherlands	Open field	No	/	/	/	LSPS781-001F	781001F	< 10	100 #	1	781001F①	1	781001F①
14	Frozen spinach	Company 1	Netherlands	Open field	No	/	/	/	LSPS781-002F	781002F	< 10	100 #	1	781002F①	0	/
15	Frozen spinach	Company 1	Netherlands	Open field	No	/	/	/	LSPS781-003F	781003F	< 10	< 100	0	/	/	/
16	Frozen spinach	Company 1	Belgium	Open field	No	/	/	/	LSP115-001F	115001F	< 10	100 #	1	115001F①	1	115001F①
17	Frozen spinach	Company 1	Belgium	Open field	No	/	/	/	LSP115-002F	115002F	< 10	< 100	0	/	/	/
18	Frozen spinach	Company 1	Belgium	Open field	No	/	/	/	LSP115-003F	115003F	< 10	< 100	0	/	/	/
19	Frozen spinach	Company 1	Belgium	Open field	No	/	/	/	LSP116A-001F	116A001F	< 10	100 #	1	116001F①	1	116001F①
20	Frozen spinach	Company 1	Belgium	Open field	No	/	/	/	LSP116A-002F	116A002F	< 10	< 100	0	/	/	/
$ Sample codes starting with the same number means the samples are from the same batch from fresh to frozen spinach, i.e. '777001', '777001W', '777001F'
* Results calculate from duplicate agar from the same dilution
# Another duplicate result is < 100 CFU/g

## Sheet: 34 selected isolate
Isolate code in this study	Original isolate code in LFMFP	Isolate code in NCBI	BioSample accession number in NCBI
B1	Staal 1①	Staal1-1	SAMN29762294
B2	777001F②	777001F-2	SAMN29762295
B3	781001①	781001-1	SAMN29762296
B4	777002③	777002-3	SAMN29762297
B5	B002W②	B002W-2	SAMN29762298
B6	007986⑤	007986-5	SAMN29762299
B7	777001①	777001-1	SAMN29762300
B8	B002③	B002-3	SAMN29762301
B9	115003W③	115003W-3	SAMN29762302
B10	115002W③	115002W-3	SAMN29762303
B11	115001W④	115001W-4	SAMN29762304
B12	781001F①	781001F-1	SAMN29762305
B13	Staal 7④	Staal7-4	SAMN29762306
B14	781002F①	781002F-1	SAMN29762307
B15	781002W①	781002W-1	SAMN29762308
B16	007984③	007984-3	SAMN29762309
B17	B003W①	B003W-1	SAMN29762310
B18	B001④	B001-4	SAMN29762311
B19	A002①	A002-1	SAMN29762312
B20	116002W①	116002W-1	SAMN29762313
B21	116002W②	116002W-2	SAMN29762314
B22	116002W③	116002W-3	/
B23	777002F①	777002F-1	SAMN29762315
B24	115001F①	115001F-1	SAMN29762316
B25	116001F①	116001F-1	SAMN29762317
B26	115003①	115003-1	SAMN29762318
B27	B003④	B003-4	SAMN29762319
B28	781003①	781003-1	SAMN29762320
B29	007989③	007989-3	SAMN29762321
B30	007983⑥	007983-6	SAMN29762322
B31	Staal3①	Staal3-1	SAMN29762323
B32	Staal7⑥	Staal7-6	SAMN29762324
B33	Staal2③	Staal2-3	SAMN29762325
B34	777001F①	777001F-1	SAMN29762326
