# Supplementary material for: Identification and characterization of Bacillus thuringiensis and other Bacillus cereus group isolates from spinach by whole genome sequencing
Source: Front Microbiol. 2022 Nov 30;13:1030921. doi: 10.3389/fmicb.2022.1030921 (PMC9771606; doi:10.3389/fmicb.2022.1030921)
Supplement: Supplementary file 4 [file Table_4.XLSX]

## Sheet: Sheet1
Table S4 The overall genomic characteristics of the assemblies
Isolate	Total length	Contigs	GC (%)	N50	Gene	CDS	tRNA	rRNA
delfin	6391826	328	34.68	52162	6620	6539	73	7
dipel	6400870	322	34.68	58598	6630	6546	77	6
xentari	6307754	339	34.7	46296	6530	6446	76	7
turex	6111472	2632	35.23	3570	6474	6384	85	4
B1	6300449	395	34.72	36045	6527	6441	78	7
B2	5452185	63	35.2	191602	5599	5516	76	6
B3	5548447	76	35.25	178576	5685	5604	75	5
B4	6262549	778	34.79	20518	6445	6357	80	7
B5	5988970	503	34.79	33384	5928	5842	79	6
B6	6208596	808	34.79	18150	6403	6315	79	8
B7	6250389	831	34.81	17265	6429	6336	85	7
B8	5892627	197	35.25	90474	6134	6046	80	7
B9	6183317	474	35.28	29817	6448	6403	78	6
B10	6107514	721	35.35	23584	6273	6190	77	5
B11	6112434	736	35.39	17012	6266	6181	80	4
B12	6171536	235	35.26	83284	6392	6306	80	5
B13	6385195	332	34.68	53584	6623	6537	78	7
B14	5453506	366	35.25	36412	5502	5424	72	5
B15	6116466	920	35.42	13950	6296	6214	75	6
B16	6280995	310	34.69	46296	6509	6418	83	7
B17	6069959	225	35.25	104402	6308	6223	79	5
B18	5650584	102	35.23	142538	5740	5654	76	9
B19	5777573	74	35.02	208861	5861	5778	76	6
B20	5705115	625	35.14	26225	5740	5660	73	6
B21	5920352	543	35.1	37352	5951	5871	74	5
B22	8306366	374	37	65422	8456	8325	121	8
B23	6171166	233	35.27	83465	6393	6308	78	6
B24	6162516	279	35.26	57948	6383	6298	79	5
B25	6277823	377	35.31	54808	6600	6514	80	5
B26	5765621	83	35.11	172489	5863	5773	81	8
B27	5639559	130	35.24	126214	5792	5707	78	6
B28	6289109	118	34.7	100843	6332	6250	75	6
B29	6280454	297	34.69	49769	6501	6414	79	7
B30	6330340	307	34.69	49463	6552	6463	81	7
B31	6327439	312	34.69	46982	6554	6468	78	7
B32	5229925	52	35.15	233077	5340	5258	72	9
B33	6336189	336	34.71	53294	6544	6454	83	6
B34	6325029	303	34.69	49485	6545	6458	80	6
