# Supplementary material for: Identification and characterization of Bacillus thuringiensis and other Bacillus cereus group isolates from spinach by whole genome sequencing
Source: Front Microbiol. 2022 Nov 30;13:1030921. doi: 10.3389/fmicb.2022.1030921 (PMC9771606; doi:10.3389/fmicb.2022.1030921)
Supplement: Supplementary file 5 [file Table_5.XLSX]

## Sheet: Btyper 3
Table S5 Bt genes screening results by BTyper 3 based on WGS data.
	ST 23	ST 8				ST15
	B5	B13	delfin	dipel	B33	B34	B30	xentari	B31	B29	B16	B6	B4	B7	B1	agree 50
Cry1Aa12/Cry1Aa25/Cry1Aa3
Cry1Aa19
Cry1Aa24
Cry1Aa8
Cry1Ab33
Cry1Ab-like
Cry1Ac10/Cry1Ac7/Cry1Ac8/Cry1Ac9
Cry1Ac12
Cry1Ac13
Cry1Ac4
Cry1Ac6
Cry1Ah2
Cry1Ca10
Cry1Ca11
Cry1Ca14
Cry1Ca2
Cry1Ca6_1
Cry1Cb3
Cry1Cb-like
Cry1Da1/Cry1Da2
Cry1H-like
Cry1Ia10/Cry1Ia14/Cry1Ia19/Cry1Ia2/Cry1Ia34/Cry1Ia36/Cry1Ia39/Cry1Ia40
Cry1I-like
Cry1-like
Cry2Aa25
Cry2Ah4
Cry9Da2
Cry9Ea1/Cry9Ea2/Cry9Ea9
Cyt2Aa1/Cyt2Aa2/Cyt2Aa3/Cyt2Aa4
Cyt2Ba5/Cyt2Ba6
Vip3Aa53
Blue shading indicates that a gene was detected.
