# Supplementary material for: Identification and characterization of Bacillus thuringiensis and other Bacillus cereus group isolates from spinach by whole genome sequencing
Source: Front Microbiol. 2022 Nov 30;13:1030921. doi: 10.3389/fmicb.2022.1030921 (PMC9771606; doi:10.3389/fmicb.2022.1030921)
Supplement: Supplementary file 6 [file Table_6.XLSX]

## Sheet: Overview
Table S6 The Ct values of tested isolates obtained by qPCR assays
	TaqMan (Ct)
Sample	cry1AaAb	cry2Aa	cry1D	cesA	Bc species	Potential product used
B1	15.18	NA	15.79	NA	Bacillus thuringiensis aizawai ABTS-1857	Xentari®
B2	NA	NA	35.67	NA	Bacillus cereus sensu lato
B3	NA	NA	36.56	NA	Bacillus cereus sensu lato
B4	15.72	NA	16.09	NA	Bacillus thuringiensis aizawai ABTS-1857	Xentari®
B5	NA	NA	NA	NA	Bacillus cereus sensu lato
B6	NA	NA	16.58	NA	Bacillus thuringiensis aizawai GC-91	Agree® 50 WG
B7	15.86	NA	16.15	NA	Bacillus thuringiensis aizawai ABTS-1857	Xentari®
B8	NA	NA	NA	NA	Bacillus cereus sensu lato
B9	35.53	NA	35.65	NA	Bacillus cereus sensu lato
B10	NA	NA	34.79	NA	Bacillus cereus sensu lato
B11	30.85	NA	32.29	NA	Bacillus cereus sensu lato
B12	NA	NA	NA	NA	Bacillus cereus sensu lato
B13	15.84	17.43	NA	NA	Bacillus thuringiensis kurstaki	DiPel®; Lepinox®Plus; Javelin WG®; Deliver WG®; Belthirul®
B14	NA	NA	NA	NA	Bacillus cereus sensu lato
B15	NA	NA	37.2	NA	Bacillus cereus sensu lato
B16	NA	NA	16.71	NA	Bacillus thuringiensis aizawai GC-91	Agree® 50 WG
B17	NA	NA	38.15	NA	Bacillus cereus sensu lato
B18	NA	NA	NA	NA	Bacillus cereus sensu lato
B19	34.77	NA	35.65	NA	Bacillus cereus sensu lato
B20	33.19	NA	34.21	NA	Bacillus cereus sensu lato
B21	NA	NA	NA	NA	Bacillus cereus sensu lato
B23	NA	NA	NA	NA	Bacillus cereus sensu lato
B24	NA	NA	NA	NA	Bacillus cereus sensu lato
B25	NA	NA	NA	NA	Bacillus cereus sensu lato
B26	NA	NA	NA	NA	Bacillus cereus sensu lato
B27	NA	NA	NA	NA	Bacillus cereus sensu lato
B28	34.77	NA	34.25	NA	Bacillus cereus sensu lato
B29	NA	NA	16.17	NA	Bacillus thuringiensis aizawai GC-91	Agree® 50 WG
B30	15.43	NA	16.2	NA	Bacillus thuringiensis aizawai ABTS-1857	Xentari®
B31	15.45	NA	16.29	NA	Bacillus thuringiensis aizawai ABTS-1857	Xentari®
B32	NA	NA	NA	NA	Bacillus cereus sensu lato
B33	15.63	18.36	NA	NA	Bacillus thuringiensis kurstaki	DiPel®; Lepinox®Plus; Javelin WG®; Deliver WG®; Belthirul®
B34	15.58	NA	16.22	NA	Bacillus thuringiensis aizawai ABTS-1857	Xentari®
