# Supplementary material for: Identification and characterization of Bacillus thuringiensis and other Bacillus cereus group isolates from spinach by whole genome sequencing
Source: Front Microbiol. 2022 Nov 30;13:1030921. doi: 10.3389/fmicb.2022.1030921 (PMC9771606; doi:10.3389/fmicb.2022.1030921)
Supplement: Supplementary file 9 [file Table_9.XLSX]

## Sheet: Sheet1
Table S9 In silico detection of virulence genes by Btyper 2 using assemblies. Data are shown in percent (%) identity, ces and cytK-1 were not detected in all islolates.
Genome	panC_Clade	MLST_ST	bpsD	bpsE	bpsF	bpsH	cerA	cerB	clo	cytK2	entA	entFM	hblA	hblB	hblC	hblD	hlyII	hlyR	inhA1	inhA2	nheA	nheB	nheC	plcA	plcB	plcR	sph
B20	clade2	2038	0	89	50	66	95	90	98	0	94	96	70	66	79	0	96	97	94	96	98	100	94	94	95	94	96
B19	clade2	2038	0	89	50	66	95	90	98	0	94	96	70	66	78	87	96	97	94	96	98	100	94	94	95	94	96
B3	clade2	1007	0	90	50	77	96	88	98	0	97	95	0	0	0	0	0	0	94	96	97	100	93	95	96	96	96
B2	clade3	164	0	89	50	67	95	87	95	0	94	95	0	0	0	0	0	0	94	97	97	99	96	94	95	100	97
B14	clade3	266	0	89	51	79	95	87	95	0	94	95	0	0	0	0	0	0	94	97	97	100	96	94	95	100	98
B24	clade4	502	65	88	51	74	100	95	99	99	98	97	95	98	100	100	0	96	94	99	99	100	98	98	100	92	92
B12	clade4	502	65	88	51	74	100	95	99	99	98	97	95	98	100	100	0	96	94	99	99	100	98	98	100	92	92
B23	clade4	502	65	88	51	74	100	95	99	99	98	97	95	98	100	100	0	96	94	99	99	100	98	98	100	92	92
B10	clade4	502	65	88	51	74	100	95	99	99	98	97	95	98	100	100	0	96	94	99	99	100	98	97	100	92	92
B15	clade4	502	65	88	51	74	100	95	99	99	98	97	95	99	100	100	0	96	94	99	99	100	98	98	100	92	92
B11	clade4	502	65	88	51	74	100	95	0	99	98	97	95	98	98	99	0	96	94	99	99	100	98	98	100	92	92
B17	clade4	502	65	88	51	74	100	95	99	99	98	97	95	98	100	100	99	96	94	99	99	100	98	98	100	92	92
B25	clade4	502	66	88	51	74	0	99	99	99	98	97	95	98	100	100	0	0	94	99	99	100	98	98	0	92	90
B9	clade4	502	65	88	51	73	100	95	99	99	98	97	95	98	100	100	0	96	94	99	99	100	97	98	100	92	92
B28	clade4	2364	0	88	50	67	99	94	99	100	94	97	70	67	77	86	100	96	95	98	99	100	97	98	99	88	92
B5	clade4	23	0	86	50	68	100	95	99	0	95	95	99	98	98	100	99	95	94	99	100	100	98	97	100	92	91
B34	clade4	15	0	89	50	68	100	95	100	99	98	97	99	98	96	100	0	0	96	99	99	99	99	97	100	92	91
B30	clade4	15	0	89	50	68	100	95	100	99	98	97	99	98	96	100	0	0	96	99	99	99	99	97	100	92	91
xentari	clade4	15	0	89	50	68	100	95	100	99	98	97	99	98	96	100	0	0	96	99	99	99	99	97	100	92	91
B31	clade4	15	0	89	50	68	100	95	100	99	98	97	99	98	96	100	0	0	96	99	99	99	99	97	100	92	91
B29	clade4	15	0	89	50	68	100	95	100	99	98	97	99	98	96	100	0	0	96	99	99	99	99	97	100	92	91
B16	clade4	15	0	89	50	68	100	95	100	99	98	97	99	98	96	100	0	0	96	99	99	99	99	97	100	92	91
B6	clade4	15	0	89	50	68	100	95	100	99	98	97	99	98	78	100	0	0	96	99	99	99	99	97	100	92	91
B4	clade4	15	0	89	50	68	100	95	100	99	98	97	99	98	96	100	0	0	96	99	99	99	99	97	100	92	91
B7	clade4	15	0	89	50	68	100	95	100	99	98	97	99	98	96	100	0	0	96	99	99	99	99	97	100	92	91
B1	clade4	15	0	89	50	68	100	95	100	99	98	97	99	98	96	100	0	0	96	99	99	99	99	97	100	92	91
agree 50	clade4	15	0	89	50	68	100	99	100	99	98	97	99	98	96	100	0	0	96	99	99	99	99	97	100	92	89
B13	clade4	8	0	89	50	68	100	98	100	99	98	97	99	98	97	100	0	0	96	99	99	99	99	97	100	92	89
delfin	clade4	8	0	89	50	68	100	98	100	99	98	97	99	98	97	100	0	0	96	99	99	99	99	97	100	92	89
dipel	clade4	8	0	89	50	68	100	98	100	99	98	99	99	98	97	100	0	0	96	99	99	99	99	97	100	92	89
B33	clade4	8	0	89	50	68	100	98	100	99	98	97	99	98	97	100	0	0	96	99	99	99	99	97	100	92	89
B32	clade4	999*	0	88	50	76	100	95	99	98	99	92	99	99	98	100	0	0	100	100	100	100	98	100	100	100	92
B21	clade5	281	69	89	50	78	98	89	0	0	96	90	95	86	94	99	0	0	94	97	96	100	94	91	98	93	93
B8	clade6	196	0	89	51	68	95	0	97	0	94	88	93	88	95	95	0	0	91	95	96	100	92	92	95	94	0
B18	clade6	?*	0	89	52	68	95	87	98	0	94	88	94	88	95	94	0	67	91	94	97	100	92	92	95	89	90
B26	clade6	410	0	90	52	68	95	87	0	0	93	88	98	87	93	99	0	0	91	95	95	98	94	93	95	73	91
B27	clade6	?	67	89	50	67	98	87	98	0	87	89	90	89	88	96	0	68	91	93	96	99	93	92	98	93	92
